# Supplementary material for: Combined Developmental Toxicity of the Pesticides Difenoconazole and Dimethomorph on Embryonic Zebrafish
Source: Toxins (Basel). 2021 Dec 1;13(12):854. doi: 10.3390/toxins13120854 (PMC8706556; doi:10.3390/toxins13120854)
Supplement: Supplementary file 1 [file toxins-13-00854-s001.zip]

Archive with 1 entries (1 files):
- toxins-1454757.pdf
